# Supplementary material for: Molecular Composition and Biological Activity of a Novel Acetonitrile–Water Extract of Lens Culinaris Medik in Murine Native Cells and Cell Lines Exposed to Different Chemotherapeutics Using Mass Spectrometry
Source: Cells. 2023 Feb 10;12(4):575. doi: 10.3390/cells12040575 (PMC9953783; doi:10.3390/cells12040575)
Supplement: Supplementary file 1 [file cells-12-00575-s001.zip]

Archive with 1 entries (1 files):
- cells-2152314-supplementary.pdf
